# Supplementary material for: A comprehensive database of Nature-Inspired Algorithms
Source: Data Brief. 2020 Jun 2;31:105792. doi: 10.1016/j.dib.2020.105792 (PMC7300069; doi:10.1016/j.dib.2020.105792)
Supplement: Supplementary file 1 [file mmc1.xml]

<?xml version="1.0" encoding="utf-8" standalone="no"?>
<data>
  <datasets>
    <author>atzanetos@aegean.gr</author>
    <type>1</type>
    <dataset>
      <name>Nature-Inspired Algorithms</name>
      <caption />
      <description>This data contains a comprehensive collection of all Nature-Inspired Algorithms that have been published to-date. This collection is a result of two corresponding surveys, where all nature-inspired algorithms were gathered and preliminary data have been acquired.

Detailed description is given in the txt file. The data set consists of 43 variables, including the algorithm's name, the year presented, the name of the author(s), the name of the Journal or Conference where it has been published, the</description>
      <filetype>
        <name />
      </filetype>
      <filesize />
      <source>0</source>
      <sourcename>Original Data</sourcename>
      <access>
        <type>1</type>
        <name>Data available in data repository</name>
        <reponame>Mendeley Data</reponame>
        <PersistentId>10.17632/xfnzd2c8v7.1</PersistentId>
        <deeplinkurl>http://dx.doi.org/10.17632/xfnzd2c8v7.1</deeplinkurl>
      </access>
    </dataset>
  </datasets>
</data>
